# Supplementary material for: Five new Platocoelotes species (Araneae, Agelenidae) from caves in southern China
Source: Zookeys. 2015 Jul 6;(512):1–18. doi: 10.3897/zookeys.512.9989 (PMC4523751; doi:10.3897/zookeys.512.9989)
Supplement: XML Treatment for Platocoelotes [file zookeys.512.9989-treatment1.xml]

<!DOCTYPE tp:taxon-treatment
  PUBLIC "-//TaxonX//DTD Taxonomic Treatment Publishing DTD v0 20100105//EN" "tax-treatment-NSO.dtd">
<tp:taxon-treatment xmlns:tp="http://www.plazi.org/taxpub"><tp:treatment-meta><kwd-group><label>Taxon classification</label><kwd><named-content content-type="kingdom">Animalia</named-content></kwd><kwd><named-content content-type="order">Araneae</named-content></kwd><kwd><named-content content-type="family">Agelenidae</named-content></kwd></kwd-group><mixed-citation publication-type="journal"><person-group><name><surname>Chen</surname><given-names>Lu</given-names></name><name><surname>Li</surname><given-names>Shuqiang</given-names></name><name><surname>Zhao</surname><given-names>Zhe</given-names></name></person-group><article-title>Five new <italic><tp:taxon-name><tp:taxon-name-part taxon-name-part-type="genus">Platocoelotes</tp:taxon-name-part></tp:taxon-name></italic> species (<tp:taxon-name><tp:taxon-name-part taxon-name-part-type="order">Araneae</tp:taxon-name-part></tp:taxon-name>, <tp:taxon-name><tp:taxon-name-part taxon-name-part-type="family">Agelenidae</tp:taxon-name-part></tp:taxon-name>) from caves in southern China</article-title><source>Zookeys</source><day>6</day><month>7</month><year>2015</year><volume>2015</volume><issue>512</issue><fpage>1</fpage><lpage>18</lpage><pub-id pub-id-type="doi">10.3897/zookeys.512.9989</pub-id></mixed-citation></tp:treatment-meta><tp:nomenclature><label>Genus</label><tp:taxon-name>
                            <tp:taxon-name-part taxon-name-part-type="genus">Platocoelotes</tp:taxon-name-part>
                        </tp:taxon-name><tp:taxon-authority>Wang, 2002</tp:taxon-authority><tp:nomenclature-citation-list><tp:nomenclature-citation><tp:taxon-name><tp:taxon-name-part taxon-name-part-type="genus">Platocoelotes</tp:taxon-name-part></tp:taxon-name><comment>: <xref ref-type="bibr" rid="B5">Wang 2002</xref>: 122. Type species <italic><tp:taxon-name><tp:taxon-name-part taxon-name-part-type="genus">Coelotes</tp:taxon-name-part> <tp:taxon-name-part taxon-name-part-type="species">impletus</tp:taxon-name-part></tp:taxon-name></italic> Peng &amp; Wang, 1997, from Hunan, China.</comment></tp:nomenclature-citation></tp:nomenclature-citation-list></tp:nomenclature><tp:treatment-sec sec-type="Diagnosis"><title>Diagnosis.</title><p>Male palp with two conductor apophyses (anterior conductor apophysis and posterior conductor apophysis) (Fig. <xref ref-type="fig" rid="F1">1B</xref>); only one conductor apophysis in other similar genera. There are two patellar apophyses (one or both of them are highly reduced in size in some species) in <italic><tp:taxon-name><tp:taxon-name-part taxon-name-part-type="genus">Platocoelotes</tp:taxon-name-part></tp:taxon-name></italic> species; other coelotines usually have only one. The female can be distinguished from other coelotines by the large epigynal atrium, the absence of epigynal teeth, simple spermathecae and indistinct copulatory ducts (Fig. <xref ref-type="fig" rid="F2">2A–B</xref>).</p><fig id="F1" position="float" orientation="portrait"><label>Figure 1.</label><caption><p><italic><tp:taxon-name><tp:taxon-name-part taxon-name-part-type="genus">Platocoelotes</tp:taxon-name-part> <tp:taxon-name-part taxon-name-part-type="species">luoi</tp:taxon-name-part></tp:taxon-name></italic> sp. n., holotype male. <bold>A</bold> Left palp, prolateral view <bold>B</bold> Left palp, ventral view <bold>C</bold> Left palp, retrolateral view. ACA = anterior conductor apophysis; CDA = dorsal conductor apophysis; CF = cymbial furrow; LTA = dorso-retrolateral tibial apophysis; OC = outgrowth in anterior conductor apophysis; PCA = posterior conductor apophysis; RTA = retrolateral tibial apophysis; VPA = ventral patellar apophysis. Scale bar: Equal for <bold>A, B, C</bold>.</p></caption><graphic xmlns:xlink="http://www.w3.org/1999/xlink" xlink:href="zookeys-512-001-g001.jpg" position="float" orientation="portrait" xlink:type="simple" id="oo_46590.jpg"/></fig><fig id="F2" position="float" orientation="portrait"><label>Figure 2.</label><caption><p><italic><tp:taxon-name><tp:taxon-name-part taxon-name-part-type="genus">Platocoelotes</tp:taxon-name-part> <tp:taxon-name-part taxon-name-part-type="species">luoi</tp:taxon-name-part></tp:taxon-name></italic> sp. n., one paratype female. <bold>A</bold> Epigyne, ventral view <bold>B</bold> Vulva, dorsal view <bold>C</bold> Male habitus, dorsal view. <bold>D</bold> Female habitus, dorsal view <bold>E</bold> Female habitus, ventral view. A = epigynal atrium; FD = fertilization duct; S = spermathecae; SH = spermathecal head. Scale bars: Equal for <bold>A, B</bold>, equal for <bold>C, D, E</bold>.</p></caption><graphic xmlns:xlink="http://www.w3.org/1999/xlink" xlink:href="zookeys-512-001-g002.jpg" position="float" orientation="portrait" xlink:type="simple" id="oo_46591.jpg"/></fig></tp:treatment-sec><ref-list><ref id="B5"><mixed-citation xmlns:xlink="http://www.w3.org/1999/xlink" xlink:type="simple"><person-group><name name-style="western"><surname>Wang</surname><given-names>XP</given-names></name></person-group> (<year>2002</year>) <article-title>A generic-level revision of the spider subfamily <tp:taxon-name><tp:taxon-name-part taxon-name-part-type="subfamily">Coelotinae</tp:taxon-name-part></tp:taxon-name> (<tp:taxon-name><tp:taxon-name-part taxon-name-part-type="order">Araneae</tp:taxon-name-part></tp:taxon-name>, <tp:taxon-name><tp:taxon-name-part taxon-name-part-type="family">Amaurobiidae</tp:taxon-name-part></tp:taxon-name>).</article-title> <source>Bulletin of the American Museum of Natural History</source> <volume>269</volume>: <fpage>1</fpage>–<lpage>150</lpage>. doi: <ext-link ext-link-type="doi" xlink:href="10.1206/0003-0090(2002)269&lt;0001:AGLROT&gt;2.0.CO;2" xlink:type="simple">10.1206/0003-0090(2002)269&lt;0001:AGLROT&gt;2.0.CO;2</ext-link> </mixed-citation></ref></ref-list></tp:taxon-treatment>
