# Supplementary material for: Five new Platocoelotes species (Araneae, Agelenidae) from caves in southern China
Source: Zookeys. 2015 Jul 6;(512):1–18. doi: 10.3897/zookeys.512.9989 (PMC4523751; doi:10.3897/zookeys.512.9989)
Supplement: XML Treatment for Platocoelotes luoi [file zookeys.512.9989-treatment2.xml]

<!DOCTYPE tp:taxon-treatment
  PUBLIC "-//TaxonX//DTD Taxonomic Treatment Publishing DTD v0 20100105//EN" "tax-treatment-NSO.dtd">
<tp:taxon-treatment xmlns:tp="http://www.plazi.org/taxpub"><tp:treatment-meta><kwd-group><label>Taxon classification</label><kwd><named-content content-type="kingdom">Animalia</named-content></kwd><kwd><named-content content-type="order">Araneae</named-content></kwd><kwd><named-content content-type="family">Agelenidae</named-content></kwd></kwd-group><mixed-citation publication-type="journal"><person-group><name><surname>Chen</surname><given-names>Lu</given-names></name><name><surname>Li</surname><given-names>Shuqiang</given-names></name><name><surname>Zhao</surname><given-names>Zhe</given-names></name></person-group><article-title>Five new <italic><tp:taxon-name><tp:taxon-name-part taxon-name-part-type="genus">Platocoelotes</tp:taxon-name-part></tp:taxon-name></italic> species (<tp:taxon-name><tp:taxon-name-part taxon-name-part-type="order">Araneae</tp:taxon-name-part></tp:taxon-name>, <tp:taxon-name><tp:taxon-name-part taxon-name-part-type="family">Agelenidae</tp:taxon-name-part></tp:taxon-name>) from caves in southern China</article-title><source>Zookeys</source><day>6</day><month>7</month><year>2015</year><volume>2015</volume><issue>512</issue><fpage>1</fpage><lpage>18</lpage><pub-id pub-id-type="doi">10.3897/zookeys.512.9989</pub-id></mixed-citation></tp:treatment-meta><tp:nomenclature><tp:taxon-name>
                            <tp:taxon-name-part taxon-name-part-type="genus">Platocoelotes</tp:taxon-name-part>
                            <tp:taxon-name-part taxon-name-part-type="species">luoi</tp:taxon-name-part>
                            <object-id xmlns:xlink="http://www.w3.org/1999/xlink" content-type="zoobank" xlink:type="simple">http://zoobank.org/689CE1F6-D99C-4794-A6E1-4AB8A0054FDA</object-id>
                        </tp:taxon-name><tp:taxon-authority>Chen &amp; Li</tp:taxon-authority><tp:taxon-status xmlns:xlink="http://www.w3.org/1999/xlink" xlink:type="simple">sp. n.</tp:taxon-status><xref ref-type="fig" rid="F1">Figs 1</xref><xref ref-type="fig" rid="F2">, 2</xref><xref ref-type="fig" rid="F11">, 11</xref></tp:nomenclature><tp:treatment-sec sec-type="type material"><title>Type material.</title><p><bold>Holotype</bold> ♂: China: Jiangxi: Jinggangshan City: Ciping Village, Shiyan Cave, <named-content xmlns:xlink="http://www.w3.org/1999/xlink" content-type="dwc:verbatimCoordinates" xlink:type="simple">N26°36'11", E114°12'46"</named-content>, elevation: 977 m, 3.I.2013, Y.C. Li. <bold>Paratypes</bold>: 5♀, same data as holotype; 2♀, China: Jiangxi: Jinggangshan City: Ciping Village, Shiyan Cave, <named-content xmlns:xlink="http://www.w3.org/1999/xlink" content-type="dwc:verbatimCoordinates" xlink:type="simple">N26°36'11", E114°12'46"</named-content>, elevation: 977 m, 4.V.2013, Y.F. Luo and J.C. Liu.</p></tp:treatment-sec><tp:treatment-sec sec-type="Etymology"><title>Etymology.</title><p>The specific name is a patronym in honor of the collector Yufa Luo; noun (name) in genitive case.</p></tp:treatment-sec><tp:treatment-sec sec-type="Diagnosis"><title>Diagnosis.</title><p>The male can be distinguished from all other <italic><tp:taxon-name><tp:taxon-name-part taxon-name-part-type="genus">Platocoelotes</tp:taxon-name-part></tp:taxon-name></italic> by the distinct dorsal conductor apophysis and two sheet-shaped outgrowths of the anterior conductor apophysis (Fig. <xref ref-type="fig" rid="F1">1A–C</xref>). The female can be distinguished from all of the other <italic><tp:taxon-name><tp:taxon-name-part taxon-name-part-type="genus">Platocoelotes</tp:taxon-name-part></tp:taxon-name></italic>, except <italic><tp:taxon-name><tp:taxon-name-part taxon-name-part-type="genus">Platocoelotes</tp:taxon-name-part> <tp:taxon-name-part taxon-name-part-type="species">globosus</tp:taxon-name-part></tp:taxon-name></italic> Xu &amp; Li 2008, by having a rounded epigynal atrium and can be distinguished from <italic><tp:taxon-name><tp:taxon-name-part taxon-name-part-type="genus">Platocoelotes</tp:taxon-name-part> <tp:taxon-name-part taxon-name-part-type="species">globosus</tp:taxon-name-part></tp:taxon-name></italic> by anteriorly located epigynal hoods and distinct spermathecal heads (Fig. <xref ref-type="fig" rid="F2">2A–B</xref>; <xref ref-type="bibr" rid="B7">Xu and Li 2008</xref>: figs 9–10).</p></tp:treatment-sec><tp:treatment-sec sec-type="Description"><title>Description.</title><p><bold>Male (holotype)</bold>: Total length 7.92. Carapace 3.92 long, 2.80 wide. Abdomen 4.00 long, 2.36 wide. Eye sizes and interdistances: AME 0.16, ALE 0.22, PME 0.19, PLE 0.20; AME-AME 0.08, AME-ALE 0.03, PME-PME 0.13, PME-PLE 0.15. Leg measurements: I: 17.37 (4.49, 5.51, 4.61, 2.76); II: 15.45 (4.10, 4.81, 4.10, 2.44); III: 14.07 (3.72, 4.33, 3.97, 2.05); IV: 19.42 (4.87, 5.77, 5.96, 2.82). Chelicerae with three promarginal and two retromarginal teeth. Palp: patellar apophysis absent, ventral patellar apophysis short; RTA with pointed tip; LTA long, about 1/2 length of RTA; cymbial furrow long, about 1/3 length of cymbium; anterior conductor apophysis short; posterior conductor apophysis long, about 1/2 length of cymbium; dorsal conductor apophysis present, with two distinct apophyses; embolus filiform, with pointed tip (Fig. <xref ref-type="fig" rid="F1">1A–C</xref>).</p><p><bold>Female (one of paratypes)</bold>: Total length 9.25. Carapace 4.80 long, 2.80 wide. Abdomen 4.45 long, 3.00 wide. Eye sizes and interdistances: AME 0.14, ALE 0.19, PME 0.16, PLE 0.20; AME-AME 0.06, AME-ALE0.03, PME-PME 0.07, PME-PLE 0.10. Leg measurements: I: 12.10 (3.20, 4.10, 2.85, 1.95); II: 10.80 (2.90, 3.55, 2.60, 1.75); III: 9.60 (3.10, 3.15, 2.10, 1.25); IV: 13.05 (3.65, 4.20, 3.45, 1.75). Chelicerae with three promarginal and two retromarginal teeth. Epigyne: atrium medium-sized, occupying 1/3 of epigyne; hoods absent; spermathecae simple, spermathecal heads small, located anteriorly; copulatory ducts indistinct; fertilization ducts widely separated by at least their width (Fig. <xref ref-type="fig" rid="F2">2A–B</xref>).</p></tp:treatment-sec><tp:treatment-sec sec-type="Distribution"><title>Distribution.</title><p>Known only from the type locality (Fig. <xref ref-type="fig" rid="F11">11</xref>).</p></tp:treatment-sec><tp:treatment-sec><!--Section generated to contain objects referenced in tp:taxon-treatment.--><fig id="F1" position="float" orientation="portrait"><label>Figure 1.</label><caption><p><italic><tp:taxon-name><tp:taxon-name-part taxon-name-part-type="genus">Platocoelotes</tp:taxon-name-part> <tp:taxon-name-part taxon-name-part-type="species">luoi</tp:taxon-name-part></tp:taxon-name></italic> sp. n., holotype male. <bold>A</bold> Left palp, prolateral view <bold>B</bold> Left palp, ventral view <bold>C</bold> Left palp, retrolateral view. ACA = anterior conductor apophysis; CDA = dorsal conductor apophysis; CF = cymbial furrow; LTA = dorso-retrolateral tibial apophysis; OC = outgrowth in anterior conductor apophysis; PCA = posterior conductor apophysis; RTA = retrolateral tibial apophysis; VPA = ventral patellar apophysis. Scale bar: Equal for <bold>A, B, C</bold>.</p></caption><graphic xmlns:xlink="http://www.w3.org/1999/xlink" xlink:href="zookeys-512-001-g001.jpg" position="float" orientation="portrait" xlink:type="simple" id="oo_46590.jpg"/></fig><fig id="F2" position="float" orientation="portrait"><label>Figure 2.</label><caption><p><italic><tp:taxon-name><tp:taxon-name-part taxon-name-part-type="genus">Platocoelotes</tp:taxon-name-part> <tp:taxon-name-part taxon-name-part-type="species">luoi</tp:taxon-name-part></tp:taxon-name></italic> sp. n., one paratype female. <bold>A</bold> Epigyne, ventral view <bold>B</bold> Vulva, dorsal view <bold>C</bold> Male habitus, dorsal view. <bold>D</bold> Female habitus, dorsal view <bold>E</bold> Female habitus, ventral view. A = epigynal atrium; FD = fertilization duct; S = spermathecae; SH = spermathecal head. Scale bars: Equal for <bold>A, B</bold>, equal for <bold>C, D, E</bold>.</p></caption><graphic xmlns:xlink="http://www.w3.org/1999/xlink" xlink:href="zookeys-512-001-g002.jpg" position="float" orientation="portrait" xlink:type="simple" id="oo_46591.jpg"/></fig><fig id="F11" position="float" orientation="portrait"><label>Figure 11.</label><caption><p>Localities of new <italic><tp:taxon-name><tp:taxon-name-part taxon-name-part-type="genus">Platocoelotes</tp:taxon-name-part></tp:taxon-name></italic> species from China. <bold>1</bold> <italic><tp:taxon-name><tp:taxon-name-part taxon-name-part-type="genus">Platocoelotes</tp:taxon-name-part> <tp:taxon-name-part taxon-name-part-type="species">luoi</tp:taxon-name-part></tp:taxon-name></italic> sp. n. <bold>2</bold> <italic><tp:taxon-name><tp:taxon-name-part taxon-name-part-type="genus">Platocoelotes</tp:taxon-name-part> <tp:taxon-name-part taxon-name-part-type="species">qinglinensis</tp:taxon-name-part></tp:taxon-name></italic> sp. n. <bold>3</bold> <italic><tp:taxon-name><tp:taxon-name-part taxon-name-part-type="genus">Platocoelotes</tp:taxon-name-part> <tp:taxon-name-part taxon-name-part-type="species">shuiensis</tp:taxon-name-part></tp:taxon-name></italic> sp. n. <bold>4</bold> <italic><tp:taxon-name><tp:taxon-name-part taxon-name-part-type="genus">Platocoelotes</tp:taxon-name-part> <tp:taxon-name-part taxon-name-part-type="species">tianyangensis</tp:taxon-name-part></tp:taxon-name></italic> sp. n. <bold>5</bold> <italic><tp:taxon-name><tp:taxon-name-part taxon-name-part-type="genus">Platocoelotes</tp:taxon-name-part> <tp:taxon-name-part taxon-name-part-type="species">xianwuensis</tp:taxon-name-part></tp:taxon-name></italic> sp. n.</p></caption><graphic xmlns:xlink="http://www.w3.org/1999/xlink" xlink:href="zookeys-512-001-g011.jpg" position="float" orientation="portrait" xlink:type="simple" id="oo_46600.jpg"/></fig></tp:treatment-sec><ref-list><ref id="B7"><mixed-citation xmlns:xlink="http://www.w3.org/1999/xlink" xlink:type="simple"><person-group><name name-style="western"><surname>Xu</surname><given-names>X</given-names></name><name name-style="western"><surname>Li</surname><given-names>S</given-names></name></person-group> (<year>2008</year>) <article-title>New species of the spider genus <italic><tp:taxon-name><tp:taxon-name-part taxon-name-part-type="genus">Platocoelotes</tp:taxon-name-part></tp:taxon-name></italic> Wang, 2002 (<tp:taxon-name><tp:taxon-name-part taxon-name-part-type="order">Araneae</tp:taxon-name-part></tp:taxon-name>: <tp:taxon-name><tp:taxon-name-part taxon-name-part-type="family">Amaurobiidae</tp:taxon-name-part></tp:taxon-name>).</article-title> <source>Revue Suisse de Zoologie</source> <volume>115</volume>: <fpage>85</fpage>–<lpage>94</lpage>. </mixed-citation></ref></ref-list></tp:taxon-treatment>
