# Supplementary material for: Five new Platocoelotes species (Araneae, Agelenidae) from caves in southern China
Source: Zookeys. 2015 Jul 6;(512):1–18. doi: 10.3897/zookeys.512.9989 (PMC4523751; doi:10.3897/zookeys.512.9989)
Supplement: XML Treatment for Platocoelotes qinglinensis [file zookeys.512.9989-treatment3.xml]

<!DOCTYPE tp:taxon-treatment
  PUBLIC "-//TaxonX//DTD Taxonomic Treatment Publishing DTD v0 20100105//EN" "tax-treatment-NSO.dtd">
<tp:taxon-treatment xmlns:tp="http://www.plazi.org/taxpub"><tp:treatment-meta><kwd-group><label>Taxon classification</label><kwd><named-content content-type="kingdom">Animalia</named-content></kwd><kwd><named-content content-type="order">Araneae</named-content></kwd><kwd><named-content content-type="family">Agelenidae</named-content></kwd></kwd-group><mixed-citation publication-type="journal"><person-group><name><surname>Chen</surname><given-names>Lu</given-names></name><name><surname>Li</surname><given-names>Shuqiang</given-names></name><name><surname>Zhao</surname><given-names>Zhe</given-names></name></person-group><article-title>Five new <italic><tp:taxon-name><tp:taxon-name-part taxon-name-part-type="genus">Platocoelotes</tp:taxon-name-part></tp:taxon-name></italic> species (<tp:taxon-name><tp:taxon-name-part taxon-name-part-type="order">Araneae</tp:taxon-name-part></tp:taxon-name>, <tp:taxon-name><tp:taxon-name-part taxon-name-part-type="family">Agelenidae</tp:taxon-name-part></tp:taxon-name>) from caves in southern China</article-title><source>Zookeys</source><day>6</day><month>7</month><year>2015</year><volume>2015</volume><issue>512</issue><fpage>1</fpage><lpage>18</lpage><pub-id pub-id-type="doi">10.3897/zookeys.512.9989</pub-id></mixed-citation></tp:treatment-meta><tp:nomenclature><tp:taxon-name>
                            <tp:taxon-name-part taxon-name-part-type="genus">Platocoelotes</tp:taxon-name-part>
                            <tp:taxon-name-part taxon-name-part-type="species">qinglinensis</tp:taxon-name-part>
                            <object-id xmlns:xlink="http://www.w3.org/1999/xlink" content-type="zoobank" xlink:type="simple">http://zoobank.org/ECCCEC68-EFB6-45D8-9434-483E4C518677</object-id>
                        </tp:taxon-name><tp:taxon-authority>Chen &amp; Li</tp:taxon-authority><tp:taxon-status xmlns:xlink="http://www.w3.org/1999/xlink" xlink:type="simple">sp. n.</tp:taxon-status><xref ref-type="fig" rid="F3">Figs 3</xref><xref ref-type="fig" rid="F4">, 4</xref><xref ref-type="fig" rid="F11">, 11</xref><!--PageBreak--><!--PageBreak--><!--PageBreak--></tp:nomenclature><tp:treatment-sec sec-type="type material"><title>Type material.</title><p><bold>Holotype</bold> ♂: China: Yunnan: Zhaotong City: Daguang County: Mohan Town, Qinglin Village, Qinglong Cave, <named-content xmlns:xlink="http://www.w3.org/1999/xlink" content-type="dwc:verbatimCoordinates" xlink:type="simple">N27°41'37", E103°44'52"</named-content>, elevation: 1289 m, 18.III.2014, Y.C. Li &amp; J.C. Liu. <bold>Paratypes</bold>: 1♀1♂, same data as holotype.</p></tp:treatment-sec><tp:treatment-sec sec-type="Etymology"><title>Etymology.</title><p>The specific name refers to the type locality; adjective.</p></tp:treatment-sec><tp:treatment-sec sec-type="Diagnosis"><title>Diagnosis.</title><p>The male can be distinguished from all other <italic><tp:taxon-name><tp:taxon-name-part taxon-name-part-type="genus">Platocoelotes</tp:taxon-name-part></tp:taxon-name></italic> species, except <italic><tp:taxon-name><tp:taxon-name-part taxon-name-part-type="genus">Platocoelotes</tp:taxon-name-part> <tp:taxon-name-part taxon-name-part-type="species">ampulliformis</tp:taxon-name-part></tp:taxon-name></italic> Liu &amp; Li, 2008, <italic><tp:taxon-name><tp:taxon-name-part taxon-name-part-type="genus">Platocoelotes</tp:taxon-name-part> <tp:taxon-name-part taxon-name-part-type="species">brevis</tp:taxon-name-part></tp:taxon-name></italic> Liu &amp; Li, 2008, <italic><tp:taxon-name><tp:taxon-name-part taxon-name-part-type="genus">Platocoelotes</tp:taxon-name-part> <tp:taxon-name-part taxon-name-part-type="species">latus</tp:taxon-name-part></tp:taxon-name></italic> Xu &amp; Li, 2008, <italic><tp:taxon-name><tp:taxon-name-part taxon-name-part-type="genus">Platocoelotes</tp:taxon-name-part> <tp:taxon-name-part taxon-name-part-type="species">paralatus</tp:taxon-name-part></tp:taxon-name></italic> Xu &amp; Li, 2008 and <italic><tp:taxon-name><tp:taxon-name-part taxon-name-part-type="genus">Platocoelotes</tp:taxon-name-part> <tp:taxon-name-part taxon-name-part-type="species">strombuliformis</tp:taxon-name-part></tp:taxon-name></italic> Liu &amp; Li, 2008, by having a thinner anterior conductor apophysis and can be distinguished from these five species by the presence of a broader cavity on the anterior conductor apophysis (Fig. <xref ref-type="fig" rid="F3">3A–C</xref>). The female can be distinguished from other <italic><tp:taxon-name><tp:taxon-name-part taxon-name-part-type="genus">Platocoelotes</tp:taxon-name-part></tp:taxon-name></italic> species, except <italic><tp:taxon-name><tp:taxon-name-part taxon-name-part-type="genus">Platocoelotes</tp:taxon-name-part> <tp:taxon-name-part taxon-name-part-type="species">latus</tp:taxon-name-part></tp:taxon-name></italic>, by the large epigynal atrium and the medially situated epigynal hoods and can be distinguished from <italic><tp:taxon-name><tp:taxon-name-part taxon-name-part-type="genus">Platocoelotes</tp:taxon-name-part> <tp:taxon-name-part taxon-name-part-type="species">latus</tp:taxon-name-part></tp:taxon-name></italic> by the distinct copulatory ducts, the absence of spermathecal heads, and the spermathecae together with the copulatory ducts, looks like an M (Fig. <xref ref-type="fig" rid="F4">4B</xref>; <xref ref-type="bibr" rid="B7">Xu and Li 2008</xref>: fig. 16).</p><fig id="F3" position="float" orientation="portrait"><label>Figure 3.</label><caption><p><italic><tp:taxon-name><tp:taxon-name-part taxon-name-part-type="genus">Platocoelotes</tp:taxon-name-part> <tp:taxon-name-part taxon-name-part-type="species">qinglinensis</tp:taxon-name-part></tp:taxon-name></italic> sp. n., holotype male. <bold>A</bold> Right palp (inverted), prolateral view <bold>B</bold> Right palp (inverted), ventral view <bold>C</bold> Right palp (inverted), retrolateral view. ACA = anterior conductor apophysis; CF = cymbial furrow; LTA = dorso-retrolateral tibial apophysis; PA = patellar apophysis; PCA = posterior conductor apophysis; RTA = retrolateral tibial apophysis; VPA = ventral patellar apophysis. Scale bar: Equal for <bold>A, B, C</bold>.</p></caption><graphic xmlns:xlink="http://www.w3.org/1999/xlink" xlink:href="zookeys-512-001-g003.jpg" position="float" orientation="portrait" xlink:type="simple" id="oo_46592.jpg"/></fig><fig id="F4" position="float" orientation="portrait"><label>Figure 4.</label><caption><p><italic><tp:taxon-name><tp:taxon-name-part taxon-name-part-type="genus">Platocoelotes</tp:taxon-name-part> <tp:taxon-name-part taxon-name-part-type="species">qinglinensis</tp:taxon-name-part></tp:taxon-name></italic> sp. n., paratype female. <bold>A</bold> Epigyne, ventral view <bold>B</bold> Vulva, dorsal view. <bold>C</bold> Male habitus, dorsal view <bold>D</bold> Female habitus, dorsal view <bold>E</bold> Female habitus, ventral view. A = epigynal atrium; CD = copulatory duct; FD = fertilization duct; H = epigynal hood; S = spermatheca. Scale bars: Equal for <bold>C, D, E</bold>.</p></caption><graphic xmlns:xlink="http://www.w3.org/1999/xlink" xlink:href="zookeys-512-001-g004.jpg" position="float" orientation="portrait" xlink:type="simple" id="oo_46593.jpg"/></fig><!--PageBreak--></tp:treatment-sec><tp:treatment-sec sec-type="Description"><title>Description.</title><p><bold>Male (holotype)</bold>: Total length 7.35. Carapace 3.45 long, 2.35 wide. Abdomen 3.90 long, 2.75 wide. Eye sizes and interdistances: AME 0.18, ALE 0.23, PME 0.19, PLE 0.21; AME-AME 0.06, AME-ALE 0.03, PME-PME 0.09, PME-PLE 0.10. Leg measurements: I: 12.85 (3.60, 4.30, 3.00, 1.95); II: 10.80 (3.10, 3.50, 2.50, 1.70); III: 9.80 (2.75, 3.05, 2.50, 1.50); IV: 16.45 (4.00, 3.90, 3.81, 1.80). Chelicerae with three promarginal and two retromarginal teeth. Palp: patellar apophysis long, its length almost equal to patellar width; ventral patellar apophysis short, with rounded tip; RTA with pointed tip, slightly extending beyond distal margin of tibia; LTA short, approximately less than 1/5 length of RTA; cymbial furrow about 1/3 length of cymbium; conductor with long, canoe-like, blunt tip; posterior conductor apophysis long, <!--PageBreak--><!--PageBreak-->about 1/2 length of cymbium; dorsal conductor apophysis absent; embolus filiform, beginning at 6-o’clock position, forming a semicircular shape (Fig. <xref ref-type="fig" rid="F3">3A–C</xref>).</p><p><bold>Female (paratype)</bold>: Total length 6.41. Carapace 3.33 long, 2.56 wide. Abdomen 3.08 long, 1.92 wide. Eye sizes and interdistances: AME 0.19, ALE 0.18, PME 0.16, PLE 0.18; AME-AME 0.05, AME-ALE 0.04, PME-PME 0.07, PME-PLE 0.10. Leg measurements: I: 15.86 (4.10, 5.26, 4.05, 2.45); II: 13.75 (3.50, 4.45, 3.60, 2.20); III: 12.25 (3.25, 3.60, 3.65, 1.75); IV: 16.45 (4.25, 4.90, 4.95, 2.35). Chelicerae with three promarginal and two retromarginal teeth. Epigyne: atrium large, occupying 3/4 of epigyne; hoods distinct, located mediolaterally on epigynal plate; copulatory ducts broad; spermathecae simple; spermathecae together with the copulatory ducts, M-shape (Fig. <xref ref-type="fig" rid="F4">4A–B</xref>).</p></tp:treatment-sec><tp:treatment-sec sec-type="Distribution"><title>Distribution.</title><p>Known only from the type locality (Fig. <xref ref-type="fig" rid="F11">11</xref>).</p></tp:treatment-sec><tp:treatment-sec><!--Section generated to contain objects referenced in tp:taxon-treatment.--><fig id="F11" position="float" orientation="portrait"><label>Figure 11.</label><caption><p>Localities of new <italic><tp:taxon-name><tp:taxon-name-part taxon-name-part-type="genus">Platocoelotes</tp:taxon-name-part></tp:taxon-name></italic> species from China. <bold>1</bold> <italic><tp:taxon-name><tp:taxon-name-part taxon-name-part-type="genus">Platocoelotes</tp:taxon-name-part> <tp:taxon-name-part taxon-name-part-type="species">luoi</tp:taxon-name-part></tp:taxon-name></italic> sp. n. <bold>2</bold> <italic><tp:taxon-name><tp:taxon-name-part taxon-name-part-type="genus">Platocoelotes</tp:taxon-name-part> <tp:taxon-name-part taxon-name-part-type="species">qinglinensis</tp:taxon-name-part></tp:taxon-name></italic> sp. n. <bold>3</bold> <italic><tp:taxon-name><tp:taxon-name-part taxon-name-part-type="genus">Platocoelotes</tp:taxon-name-part> <tp:taxon-name-part taxon-name-part-type="species">shuiensis</tp:taxon-name-part></tp:taxon-name></italic> sp. n. <bold>4</bold> <italic><tp:taxon-name><tp:taxon-name-part taxon-name-part-type="genus">Platocoelotes</tp:taxon-name-part> <tp:taxon-name-part taxon-name-part-type="species">tianyangensis</tp:taxon-name-part></tp:taxon-name></italic> sp. n. <bold>5</bold> <italic><tp:taxon-name><tp:taxon-name-part taxon-name-part-type="genus">Platocoelotes</tp:taxon-name-part> <tp:taxon-name-part taxon-name-part-type="species">xianwuensis</tp:taxon-name-part></tp:taxon-name></italic> sp. n.</p></caption><graphic xmlns:xlink="http://www.w3.org/1999/xlink" xlink:href="zookeys-512-001-g011.jpg" position="float" orientation="portrait" xlink:type="simple" id="oo_46600.jpg"/></fig></tp:treatment-sec><ref-list><ref id="B7"><mixed-citation xmlns:xlink="http://www.w3.org/1999/xlink" xlink:type="simple"><person-group><name name-style="western"><surname>Xu</surname><given-names>X</given-names></name><name name-style="western"><surname>Li</surname><given-names>S</given-names></name></person-group> (<year>2008</year>) <article-title>New species of the spider genus <italic><tp:taxon-name><tp:taxon-name-part taxon-name-part-type="genus">Platocoelotes</tp:taxon-name-part></tp:taxon-name></italic> Wang, 2002 (<tp:taxon-name><tp:taxon-name-part taxon-name-part-type="order">Araneae</tp:taxon-name-part></tp:taxon-name>: <tp:taxon-name><tp:taxon-name-part taxon-name-part-type="family">Amaurobiidae</tp:taxon-name-part></tp:taxon-name>).</article-title> <source>Revue Suisse de Zoologie</source> <volume>115</volume>: <fpage>85</fpage>–<lpage>94</lpage>. </mixed-citation></ref></ref-list></tp:taxon-treatment>
