# Supplementary material for: Five new Platocoelotes species (Araneae, Agelenidae) from caves in southern China
Source: Zookeys. 2015 Jul 6;(512):1–18. doi: 10.3897/zookeys.512.9989 (PMC4523751; doi:10.3897/zookeys.512.9989)
Supplement: XML Treatment for Platocoelotes shuiensis [file zookeys.512.9989-treatment4.xml]

<!DOCTYPE tp:taxon-treatment
  PUBLIC "-//TaxonX//DTD Taxonomic Treatment Publishing DTD v0 20100105//EN" "tax-treatment-NSO.dtd">
<tp:taxon-treatment xmlns:tp="http://www.plazi.org/taxpub"><tp:treatment-meta><kwd-group><label>Taxon classification</label><kwd><named-content content-type="kingdom">Animalia</named-content></kwd><kwd><named-content content-type="order">Araneae</named-content></kwd><kwd><named-content content-type="family">Agelenidae</named-content></kwd></kwd-group><mixed-citation publication-type="journal"><person-group><name><surname>Chen</surname><given-names>Lu</given-names></name><name><surname>Li</surname><given-names>Shuqiang</given-names></name><name><surname>Zhao</surname><given-names>Zhe</given-names></name></person-group><article-title>Five new <italic><tp:taxon-name><tp:taxon-name-part taxon-name-part-type="genus">Platocoelotes</tp:taxon-name-part></tp:taxon-name></italic> species (<tp:taxon-name><tp:taxon-name-part taxon-name-part-type="order">Araneae</tp:taxon-name-part></tp:taxon-name>, <tp:taxon-name><tp:taxon-name-part taxon-name-part-type="family">Agelenidae</tp:taxon-name-part></tp:taxon-name>) from caves in southern China</article-title><source>Zookeys</source><day>6</day><month>7</month><year>2015</year><volume>2015</volume><issue>512</issue><fpage>1</fpage><lpage>18</lpage><pub-id pub-id-type="doi">10.3897/zookeys.512.9989</pub-id></mixed-citation></tp:treatment-meta><tp:nomenclature><tp:taxon-name>
                            <tp:taxon-name-part taxon-name-part-type="genus">Platocoelotes</tp:taxon-name-part>
                            <tp:taxon-name-part taxon-name-part-type="species">shuiensis</tp:taxon-name-part>
                            <object-id xmlns:xlink="http://www.w3.org/1999/xlink" content-type="zoobank" xlink:type="simple">http://zoobank.org/7A08050F-C46B-4F5A-8220-9130DFE25F48</object-id>
                        </tp:taxon-name><tp:taxon-authority>Chen &amp; Li</tp:taxon-authority><tp:taxon-status xmlns:xlink="http://www.w3.org/1999/xlink" xlink:type="simple">sp. n.</tp:taxon-status><xref ref-type="fig" rid="F5">Figs 5</xref><xref ref-type="fig" rid="F6">, 6</xref><xref ref-type="fig" rid="F11">, 11</xref></tp:nomenclature><tp:treatment-sec sec-type="type material"><title>Type material.</title><p><bold>Holotype</bold> ♂: China: Guizhou: Liupanshui City: Shuicheng County: Yushexianggantang Village, Wuming Cave, <named-content xmlns:xlink="http://www.w3.org/1999/xlink" content-type="dwc:verbatimCoordinates" xlink:type="simple">N26°25'35", E104°48'55"</named-content>, elevation: 1345 m. 28.III.2013, H.F. Zhao and J.C. Liu. <bold>Paratypes</bold>: 10♀2♂, same data as holotype.</p></tp:treatment-sec><tp:treatment-sec sec-type="Etymology"><title>Etymology.</title><p>The specific name refers to the type locality; adjective.</p></tp:treatment-sec><tp:treatment-sec sec-type="Diagnosis"><title>Diagnosis.</title><p>The male can be distinguished from all other <italic><tp:taxon-name><tp:taxon-name-part taxon-name-part-type="genus">Platocoelotes</tp:taxon-name-part></tp:taxon-name></italic> species, except <italic><tp:taxon-name><tp:taxon-name-part taxon-name-part-type="genus">Platocoelotes</tp:taxon-name-part> <tp:taxon-name-part taxon-name-part-type="species">ampulliformis</tp:taxon-name-part></tp:taxon-name></italic>, <italic><tp:taxon-name><tp:taxon-name-part taxon-name-part-type="genus">Platocoelotes</tp:taxon-name-part> <tp:taxon-name-part taxon-name-part-type="species">brevis</tp:taxon-name-part></tp:taxon-name></italic>, <italic><tp:taxon-name><tp:taxon-name-part taxon-name-part-type="genus">Platocoelotes</tp:taxon-name-part> <tp:taxon-name-part taxon-name-part-type="species">latus</tp:taxon-name-part></tp:taxon-name></italic>, <italic><tp:taxon-name><tp:taxon-name-part taxon-name-part-type="genus">Platocoelotes</tp:taxon-name-part> <tp:taxon-name-part taxon-name-part-type="species">paralatus</tp:taxon-name-part></tp:taxon-name></italic>, <italic><tp:taxon-name><tp:taxon-name-part taxon-name-part-type="genus">Platocoelotes</tp:taxon-name-part> <tp:taxon-name-part taxon-name-part-type="species">qinglinensis</tp:taxon-name-part></tp:taxon-name></italic> sp. n. and <italic><tp:taxon-name><tp:taxon-name-part taxon-name-part-type="genus">Platocoelotes</tp:taxon-name-part> <tp:taxon-name-part taxon-name-part-type="species">strombuliformis</tp:taxon-name-part></tp:taxon-name></italic>, by having a slender anterior conductor apophysis and a long posterior conductor apophysis and can be distinguished from these six species by the anterior conductor apophysis being concave mesally (Fig. <xref ref-type="fig" rid="F5">5A–C</xref>). The female can be distinguished from all other <italic><tp:taxon-name><tp:taxon-name-part taxon-name-part-type="genus">Platocoelotes</tp:taxon-name-part></tp:taxon-name></italic> species, except <italic><tp:taxon-name><tp:taxon-name-part taxon-name-part-type="genus">Platocoelotes</tp:taxon-name-part> <tp:taxon-name-part taxon-name-part-type="species">latus</tp:taxon-name-part></tp:taxon-name></italic>, by having a large epigynal atrium and can be distinguished from <italic><tp:taxon-name><tp:taxon-name-part taxon-name-part-type="genus">Platocoelotes</tp:taxon-name-part> <tp:taxon-name-part taxon-name-part-type="species">latus</tp:taxon-name-part></tp:taxon-name></italic> by the posteriorly situated epigynal hoods and twined spermathecae, forming quadrate structure (Fig. <xref ref-type="fig" rid="F6">6B</xref>; <xref ref-type="bibr" rid="B7">Xu and Li 2008</xref>: figs 15–16).</p><fig id="F5" position="float" orientation="portrait"><label>Figure 5.</label><caption><p><italic><tp:taxon-name><tp:taxon-name-part taxon-name-part-type="genus">Platocoelotes</tp:taxon-name-part> <tp:taxon-name-part taxon-name-part-type="species">shuiensis</tp:taxon-name-part></tp:taxon-name></italic> sp. n., holotype male. <bold>A</bold> Left palp, prolateral view <bold>B</bold> Left palp, ventral view <bold>C</bold> Left palp, retrolateral view. ACA = anterior conductor apophysis; CF = cymbial furrow; LTA = dorso-retrolateral tibial apophysis; PA = patellar apophysis; PCA = posterior conductor apophysis; RTA = retrolateral tibial apophysis; VPA = ventral patellar apophysis. Scale bar: Equal for <bold>A, B, C</bold>.</p></caption><graphic xmlns:xlink="http://www.w3.org/1999/xlink" xlink:href="zookeys-512-001-g005.jpg" position="float" orientation="portrait" xlink:type="simple" id="oo_46594.jpg"/></fig><fig id="F6" position="float" orientation="portrait"><label>Figure 6.</label><caption><p><italic><tp:taxon-name><tp:taxon-name-part taxon-name-part-type="genus">Platocoelotes</tp:taxon-name-part> <tp:taxon-name-part taxon-name-part-type="species">shuiensis</tp:taxon-name-part></tp:taxon-name></italic> sp. n., one paratype female. <bold>A</bold> Epigyne, ventral view <bold>B</bold> Vulva, dorsal view <bold>C</bold> Male habitus, dorsal view <bold>D</bold> Female habitus, dorsal view <bold>E</bold> Female habitus, ventral view. A = epigynal atrium; FD = fertilization duct; H = epigynal hood; S = spermatheca; SH = spermathecal head. Scale bars: Equal for <bold>A, B</bold>; Equal for <bold>C, D, E</bold>.</p></caption><graphic xmlns:xlink="http://www.w3.org/1999/xlink" xlink:href="zookeys-512-001-g006.jpg" position="float" orientation="portrait" xlink:type="simple" id="oo_46595.jpg"/></fig></tp:treatment-sec><tp:treatment-sec sec-type="Description"><title>Description.</title><p><bold>Male (holotype)</bold>: Total length 4.75. Carapace 2.45 long, 2.15 wide. Abdomen 2.30 long, 1.50 wide. Eye sizes and interdistances: AME 0.17, ALE 0.15, PME 0.19, PLE 0.16; AME-AME 0.08, AME-ALE 0.03, PME-PME 0.06, PME-PLE 0.12. Leg measurements: I: 11.46 (2.81, 3.92, 2.81, 1.92); II: 9.44 (2.40, 3.20, 2.24, 1.60); III: 9.28 (2.56, 2.80, 2.40, 1.52); IV: 12.32 (3.28, 3.68, 3.52, 1.84). Chelicerae with three promarginal and two retromarginal teeth. Palp: patellar apophysis long; ventral patellar apophysis short, with blunt tip; RTA with pointed tip extending slightly beyond distal margin of tibia; dorso-retrolateral tibial apophysis short, about 1/3 length of RTA; cymbial furrow about 1/4 length of cymbium; anterior conductor apophysis long, approximately 1/3 length of cymbium, with blunt tip; posterior conductor apophysis long, about twice the length of cymbial furrow; dorsal conductor apophysis undeveloped; embolus filiform, arising at 6-o’clock position, forming a semicircle (Fig. <xref ref-type="fig" rid="F5">5A–C</xref>).</p><p><bold>Female (one of paratypes)</bold>: Total length 5.96. Carapace 2.96 long, 2.80 wide. Abdomen 3.00 long, 2.04 wide. Eye sizes and interdistances: AME 0.13, ALE 0.14, PME 0.14, PLE 0.13; AME-AME 0.08, AME-ALE 0.04, PME-PME 0.07, PME-PLE 0.04. Leg measurements: I: 8.84 (2.38, 2.66, 2.20, 1.60); II: 7.57 (2.19, 2.50, 1.75, 1.24); III: 6.83 (1.80, 2.10, 1.73, 1.20); IV: 9.36 (2.50, 3.00, 2.50, 1.36). Epigyne: atrium large, occupying 4/5 of epigyne; hoods situated posteriorly, near the lateral atrial margins; spermathecae simple, convoluted, forming a square; spermathecal heads medium-sized, situated posteriorly and widely separated from each other; copulatory ducts absent (Fig. <xref ref-type="fig" rid="F6">6A–B</xref>).</p></tp:treatment-sec><tp:treatment-sec sec-type="Distribution"><title>Distribution.</title><p>Known only from the type locality (Fig. <xref ref-type="fig" rid="F11">11</xref>).</p></tp:treatment-sec><tp:treatment-sec><!--Section generated to contain objects referenced in tp:taxon-treatment.--><fig id="F11" position="float" orientation="portrait"><label>Figure 11.</label><caption><p>Localities of new <italic><tp:taxon-name><tp:taxon-name-part taxon-name-part-type="genus">Platocoelotes</tp:taxon-name-part></tp:taxon-name></italic> species from China. <bold>1</bold> <italic><tp:taxon-name><tp:taxon-name-part taxon-name-part-type="genus">Platocoelotes</tp:taxon-name-part> <tp:taxon-name-part taxon-name-part-type="species">luoi</tp:taxon-name-part></tp:taxon-name></italic> sp. n. <bold>2</bold> <italic><tp:taxon-name><tp:taxon-name-part taxon-name-part-type="genus">Platocoelotes</tp:taxon-name-part> <tp:taxon-name-part taxon-name-part-type="species">qinglinensis</tp:taxon-name-part></tp:taxon-name></italic> sp. n. <bold>3</bold> <italic><tp:taxon-name><tp:taxon-name-part taxon-name-part-type="genus">Platocoelotes</tp:taxon-name-part> <tp:taxon-name-part taxon-name-part-type="species">shuiensis</tp:taxon-name-part></tp:taxon-name></italic> sp. n. <bold>4</bold> <italic><tp:taxon-name><tp:taxon-name-part taxon-name-part-type="genus">Platocoelotes</tp:taxon-name-part> <tp:taxon-name-part taxon-name-part-type="species">tianyangensis</tp:taxon-name-part></tp:taxon-name></italic> sp. n. <bold>5</bold> <italic><tp:taxon-name><tp:taxon-name-part taxon-name-part-type="genus">Platocoelotes</tp:taxon-name-part> <tp:taxon-name-part taxon-name-part-type="species">xianwuensis</tp:taxon-name-part></tp:taxon-name></italic> sp. n.</p></caption><graphic xmlns:xlink="http://www.w3.org/1999/xlink" xlink:href="zookeys-512-001-g011.jpg" position="float" orientation="portrait" xlink:type="simple" id="oo_46600.jpg"/></fig></tp:treatment-sec><ref-list><ref id="B7"><mixed-citation xmlns:xlink="http://www.w3.org/1999/xlink" xlink:type="simple"><person-group><name name-style="western"><surname>Xu</surname><given-names>X</given-names></name><name name-style="western"><surname>Li</surname><given-names>S</given-names></name></person-group> (<year>2008</year>) <article-title>New species of the spider genus <italic><tp:taxon-name><tp:taxon-name-part taxon-name-part-type="genus">Platocoelotes</tp:taxon-name-part></tp:taxon-name></italic> Wang, 2002 (<tp:taxon-name><tp:taxon-name-part taxon-name-part-type="order">Araneae</tp:taxon-name-part></tp:taxon-name>: <tp:taxon-name><tp:taxon-name-part taxon-name-part-type="family">Amaurobiidae</tp:taxon-name-part></tp:taxon-name>).</article-title> <source>Revue Suisse de Zoologie</source> <volume>115</volume>: <fpage>85</fpage>–<lpage>94</lpage>. </mixed-citation></ref></ref-list></tp:taxon-treatment>
