# Supplementary material for: Five new Platocoelotes species (Araneae, Agelenidae) from caves in southern China
Source: Zookeys. 2015 Jul 6;(512):1–18. doi: 10.3897/zookeys.512.9989 (PMC4523751; doi:10.3897/zookeys.512.9989)
Supplement: XML Treatment for Platocoelotes tianyangensis [file zookeys.512.9989-treatment5.xml]

<!DOCTYPE tp:taxon-treatment
  PUBLIC "-//TaxonX//DTD Taxonomic Treatment Publishing DTD v0 20100105//EN" "tax-treatment-NSO.dtd">
<tp:taxon-treatment xmlns:tp="http://www.plazi.org/taxpub"><tp:treatment-meta><kwd-group><label>Taxon classification</label><kwd><named-content content-type="kingdom">Animalia</named-content></kwd><kwd><named-content content-type="order">Araneae</named-content></kwd><kwd><named-content content-type="family">Agelenidae</named-content></kwd></kwd-group><mixed-citation publication-type="journal"><person-group><name><surname>Chen</surname><given-names>Lu</given-names></name><name><surname>Li</surname><given-names>Shuqiang</given-names></name><name><surname>Zhao</surname><given-names>Zhe</given-names></name></person-group><article-title>Five new <italic><tp:taxon-name><tp:taxon-name-part taxon-name-part-type="genus">Platocoelotes</tp:taxon-name-part></tp:taxon-name></italic> species (<tp:taxon-name><tp:taxon-name-part taxon-name-part-type="order">Araneae</tp:taxon-name-part></tp:taxon-name>, <tp:taxon-name><tp:taxon-name-part taxon-name-part-type="family">Agelenidae</tp:taxon-name-part></tp:taxon-name>) from caves in southern China</article-title><source>Zookeys</source><day>6</day><month>7</month><year>2015</year><volume>2015</volume><issue>512</issue><fpage>1</fpage><lpage>18</lpage><pub-id pub-id-type="doi">10.3897/zookeys.512.9989</pub-id></mixed-citation></tp:treatment-meta><tp:nomenclature><tp:taxon-name>
                            <tp:taxon-name-part taxon-name-part-type="genus">Platocoelotes</tp:taxon-name-part>
                            <tp:taxon-name-part taxon-name-part-type="species">tianyangensis</tp:taxon-name-part>
                            <object-id xmlns:xlink="http://www.w3.org/1999/xlink" content-type="zoobank" xlink:type="simple">http://zoobank.org/997FEC88-C19B-459D-904C-0A7258B26BF7</object-id>
                        </tp:taxon-name><tp:taxon-authority>Chen &amp; Li</tp:taxon-authority><tp:taxon-status xmlns:xlink="http://www.w3.org/1999/xlink" xlink:type="simple">sp. n.</tp:taxon-status><xref ref-type="fig" rid="F7">Figs 7</xref><xref ref-type="fig" rid="F8">, 8</xref><xref ref-type="fig" rid="F11">, 11</xref><!--PageBreak--><!--PageBreak--><!--PageBreak--></tp:nomenclature><tp:treatment-sec sec-type="type material"><title>Type material.</title><p><bold>Holotype</bold> ♂: China: Sichuan: Yibin City: Xingwen County: Shihaidong, Pingzhai Village, Tianyang Cave, <named-content xmlns:xlink="http://www.w3.org/1999/xlink" content-type="dwc:verbatimCoordinates" xlink:type="simple">N28°11'46", E105°8'24"</named-content>, elevation: 835 m. 16.XII.2014, Y.C. Li and Z. G. Chen. <bold>Paratypes</bold>: 16♀5♂, same data as holotype; 1♀: China: Sichuan: Yibin City: Xingwen County: Shihaidong, Pingzhai Village, Tianyang Cave, <named-content xmlns:xlink="http://www.w3.org/1999/xlink" content-type="dwc:verbatimCoordinates" xlink:type="simple">N28°11'46", E105°8'24"</named-content>, elevation: 835 m. 25.IV.2014, Y.C. Lin, H.F. Zhao, Y.C. Li, F.Y. Li and J.L. Wu.</p></tp:treatment-sec><tp:treatment-sec sec-type="Etymology"><title>Etymology.</title><p>The specific name refers to the type locality; adjective.</p></tp:treatment-sec><tp:treatment-sec sec-type="Diagnosis"><title>Diagnosis.</title><p>The male can be distinguished from all of the other <italic><tp:taxon-name><tp:taxon-name-part taxon-name-part-type="genus">Platocoelotes</tp:taxon-name-part></tp:taxon-name></italic> species, except <italic><tp:taxon-name><tp:taxon-name-part taxon-name-part-type="genus">Platocoelotes</tp:taxon-name-part> <tp:taxon-name-part taxon-name-part-type="species">ampulliformis</tp:taxon-name-part></tp:taxon-name></italic>, <italic><tp:taxon-name><tp:taxon-name-part taxon-name-part-type="genus">Platocoelotes</tp:taxon-name-part> <tp:taxon-name-part taxon-name-part-type="species">brevis</tp:taxon-name-part></tp:taxon-name></italic>, <italic><tp:taxon-name><tp:taxon-name-part taxon-name-part-type="genus">Platocoelotes</tp:taxon-name-part> <tp:taxon-name-part taxon-name-part-type="species">latus</tp:taxon-name-part></tp:taxon-name></italic>, <italic><tp:taxon-name><tp:taxon-name-part taxon-name-part-type="genus">Platocoelotes</tp:taxon-name-part> <tp:taxon-name-part taxon-name-part-type="species">paralatus</tp:taxon-name-part></tp:taxon-name></italic>, and <italic><tp:taxon-name><tp:taxon-name-part taxon-name-part-type="genus">Platocoelotes</tp:taxon-name-part> <tp:taxon-name-part taxon-name-part-type="species">strombuliformis</tp:taxon-name-part></tp:taxon-name></italic>, by having a thinner anterior conductor apophysis and a longer posterior conductor <!--PageBreak--><!--PageBreak-->apophysis and can be distinguished from these five species by the large tegulum and broader distal end of the anterior conductor apophysis (Fig. <xref ref-type="fig" rid="F7">7A–C</xref>). The female can be distinguished from all of the other <italic><tp:taxon-name><tp:taxon-name-part taxon-name-part-type="genus">Platocoelotes</tp:taxon-name-part></tp:taxon-name></italic> species, except <italic><tp:taxon-name><tp:taxon-name-part taxon-name-part-type="genus">Platocoelotes</tp:taxon-name-part> <tp:taxon-name-part taxon-name-part-type="species">ampulliformis</tp:taxon-name-part></tp:taxon-name></italic>, by the presence of a small anterior epigynal atrium and a large posterior epigynal atrium (Fig. <xref ref-type="fig" rid="F8">8A</xref>; <xref ref-type="bibr" rid="B2">Liu and Li 2008</xref>: fig. 1E), and can be distinguished from <italic><tp:taxon-name><tp:taxon-name-part taxon-name-part-type="genus">Platocoelotes</tp:taxon-name-part> <tp:taxon-name-part taxon-name-part-type="species">ampulliformis</tp:taxon-name-part></tp:taxon-name></italic> by fused spermathecae and the absence of copulatory ducts (Fig. <xref ref-type="fig" rid="F8">8B</xref>; <xref ref-type="bibr" rid="B2">Liu and Li 2008</xref>: fig. 1F).</p><fig id="F7" position="float" orientation="portrait"><label>Figure 7.</label><caption><p><italic><tp:taxon-name><tp:taxon-name-part taxon-name-part-type="genus">Platocoelotes</tp:taxon-name-part> <tp:taxon-name-part taxon-name-part-type="species">tianyangensis</tp:taxon-name-part></tp:taxon-name></italic> sp. n., holotype male. <bold>A</bold> Left palp, prolateral view <bold>B</bold> Left palp, ventral view <bold>C</bold> Left palp, retrolateral view. ACA = anterior conductor apophysis; CDA = dorsal conductor apophysis; CF = cymbial furrow; LTA = dorso-retrolateral tibial apophysis; PA = patellar apophysis; PCA = posterior conductor apophysis; RTA = retrolateral tibial apophysis; VPA = ventral patellar apophysis. Scale bars: Equal for <bold>A, B, C</bold>.</p></caption><graphic xmlns:xlink="http://www.w3.org/1999/xlink" xlink:href="zookeys-512-001-g007.jpg" position="float" orientation="portrait" xlink:type="simple" id="oo_46596.jpg"/></fig><fig id="F8" position="float" orientation="portrait"><label>Figure 8.</label><caption><p><italic><tp:taxon-name><tp:taxon-name-part taxon-name-part-type="genus">Platocoelotes</tp:taxon-name-part> <tp:taxon-name-part taxon-name-part-type="species">tianyangensis</tp:taxon-name-part></tp:taxon-name></italic> sp. n., one paratype female. <bold>A</bold> Epigyne, ventral view <bold>B</bold> Vulva, dorsal view <bold>C</bold> Male habitus, dorsal view <bold>D</bold> Female habitus, dorsal view <bold>E</bold> Female habitus, ventral view. A = epigynal atrium; FD = fertilization duct; H = epigynal hood; S = spermatheca; SH = spermathecal head; SL = spermathecal lobe. Scale bars: Equal for <bold>C, D, E</bold>.</p></caption><graphic xmlns:xlink="http://www.w3.org/1999/xlink" xlink:href="zookeys-512-001-g008.jpg" position="float" orientation="portrait" xlink:type="simple" id="oo_46597.jpg"/></fig></tp:treatment-sec><tp:treatment-sec sec-type="Description"><title>Description.</title><p><bold>Male (holotype)</bold>: Total length 5.44. Carapace 2.80 long, 2.16 wide. Abdomen 2.64 long, 1.66 wide. Eye sizes and interdistances: AME 0.15, ALE 0.17, PME 0.16, PLE 0.16; AME-AME 0.03, AME-ALE 0.02, PME-PME 0.08, PME-PLE 0.06. Leg measurements: I: 14.85 (3.80, 4.65, 3.90, 2.50); II: 12.20 (3.20, 3.75, 3.25, 2.00); III: 10.84 (2.92, 3.00, 3.16, 1.76); IV: 15.42 (3.92, 4.45, 4.65, 2.40). Chelicerae with three promarginal and two retromarginal teeth. Palp: patellar apophysis long; ventral patellar apophysis short, with blunt tip; RTA with pointed tip extending slightly beyond distal margin of tibia; LTA short, about 1/3 length of RTA; cymbial furrow short, about 1/5 length of cymbium; anterior conductor apophysis broad and long, with blunt tip; posterior conductor apophysis thin, shorter than anterior conductor apophysis, length subequal to cymbial furrow (Fig. <xref ref-type="fig" rid="F7">7A–C</xref>).</p><p><bold>Female (one of paratypes)</bold>: Total length 5.77. Carapace 2.82 long, 1.92 wide. Abdomen 2.95 long, 2.10 wide. Eye sizes and interdistances: AME 0.09, ALE 0.16, PME 0.17, PLE 0.20; AME-AME 0.06, AME-ALE 0.05, PME-PME 0.07, PME-PLE 0.09. Leg measurements: I: 10.80 (2.88, 3.50, 2.56, 1.86); II: 9.03 (2.56, 2.88, 2.05, 1.54); III: 8.21 (2.44, 2.56, 1.99, 1.22); IV: 11.10 (2.89, 3.35, 3.21, 1.47). Epigyne: atrium large, occupying 1/2 of epigynal plate; hoods located in the anterior part of epigyne, near each other; spermathecae simple and medially fused to each other; spermathecal stalks broad; spermathecal heads small, located at posterior part of spermathecae; copulatory ducts absent. (Fig. <xref ref-type="fig" rid="F8">8A–B</xref>).</p></tp:treatment-sec><tp:treatment-sec sec-type="Distribution"><title>Distribution.</title><p>Known only from the type locality (Fig. <xref ref-type="fig" rid="F11">11</xref>).</p></tp:treatment-sec><tp:treatment-sec><!--Section generated to contain objects referenced in tp:taxon-treatment.--><fig id="F11" position="float" orientation="portrait"><label>Figure 11.</label><caption><p>Localities of new <italic><tp:taxon-name><tp:taxon-name-part taxon-name-part-type="genus">Platocoelotes</tp:taxon-name-part></tp:taxon-name></italic> species from China. <bold>1</bold> <italic><tp:taxon-name><tp:taxon-name-part taxon-name-part-type="genus">Platocoelotes</tp:taxon-name-part> <tp:taxon-name-part taxon-name-part-type="species">luoi</tp:taxon-name-part></tp:taxon-name></italic> sp. n. <bold>2</bold> <italic><tp:taxon-name><tp:taxon-name-part taxon-name-part-type="genus">Platocoelotes</tp:taxon-name-part> <tp:taxon-name-part taxon-name-part-type="species">qinglinensis</tp:taxon-name-part></tp:taxon-name></italic> sp. n. <bold>3</bold> <italic><tp:taxon-name><tp:taxon-name-part taxon-name-part-type="genus">Platocoelotes</tp:taxon-name-part> <tp:taxon-name-part taxon-name-part-type="species">shuiensis</tp:taxon-name-part></tp:taxon-name></italic> sp. n. <bold>4</bold> <italic><tp:taxon-name><tp:taxon-name-part taxon-name-part-type="genus">Platocoelotes</tp:taxon-name-part> <tp:taxon-name-part taxon-name-part-type="species">tianyangensis</tp:taxon-name-part></tp:taxon-name></italic> sp. n. <bold>5</bold> <italic><tp:taxon-name><tp:taxon-name-part taxon-name-part-type="genus">Platocoelotes</tp:taxon-name-part> <tp:taxon-name-part taxon-name-part-type="species">xianwuensis</tp:taxon-name-part></tp:taxon-name></italic> sp. n.</p></caption><graphic xmlns:xlink="http://www.w3.org/1999/xlink" xlink:href="zookeys-512-001-g011.jpg" position="float" orientation="portrait" xlink:type="simple" id="oo_46600.jpg"/></fig></tp:treatment-sec><ref-list><ref id="B2"><mixed-citation xmlns:xlink="http://www.w3.org/1999/xlink" xlink:type="simple"><person-group><name name-style="western"><surname>Liu</surname><given-names>J</given-names></name><name name-style="western"><surname>Li</surname><given-names>S</given-names></name></person-group> (<year>2008</year>) <article-title>Four new cave-dwelling <italic><tp:taxon-name><tp:taxon-name-part taxon-name-part-type="genus">Platocoelotes</tp:taxon-name-part></tp:taxon-name></italic> species (<tp:taxon-name><tp:taxon-name-part taxon-name-part-type="order">Araneae</tp:taxon-name-part></tp:taxon-name>: <tp:taxon-name><tp:taxon-name-part taxon-name-part-type="family">Amaurobiidae</tp:taxon-name-part></tp:taxon-name>) from Guangxi and Guizhou, China.</article-title> <source>Zootaxa</source> <volume>1778</volume>: <fpage>48</fpage>–<lpage>58</lpage>. </mixed-citation></ref></ref-list></tp:taxon-treatment>
