# Supplementary material for: Five new Platocoelotes species (Araneae, Agelenidae) from caves in southern China
Source: Zookeys. 2015 Jul 6;(512):1–18. doi: 10.3897/zookeys.512.9989 (PMC4523751; doi:10.3897/zookeys.512.9989)
Supplement: XML Treatment for Platocoelotes xianwuensis [file zookeys.512.9989-treatment6.xml]

<!DOCTYPE tp:taxon-treatment
  PUBLIC "-//TaxonX//DTD Taxonomic Treatment Publishing DTD v0 20100105//EN" "tax-treatment-NSO.dtd">
<tp:taxon-treatment xmlns:tp="http://www.plazi.org/taxpub"><tp:treatment-meta><kwd-group><label>Taxon classification</label><kwd><named-content content-type="kingdom">Animalia</named-content></kwd><kwd><named-content content-type="order">Araneae</named-content></kwd><kwd><named-content content-type="family">Agelenidae</named-content></kwd></kwd-group><mixed-citation publication-type="journal"><person-group><name><surname>Chen</surname><given-names>Lu</given-names></name><name><surname>Li</surname><given-names>Shuqiang</given-names></name><name><surname>Zhao</surname><given-names>Zhe</given-names></name></person-group><article-title>Five new <italic><tp:taxon-name><tp:taxon-name-part taxon-name-part-type="genus">Platocoelotes</tp:taxon-name-part></tp:taxon-name></italic> species (<tp:taxon-name><tp:taxon-name-part taxon-name-part-type="order">Araneae</tp:taxon-name-part></tp:taxon-name>, <tp:taxon-name><tp:taxon-name-part taxon-name-part-type="family">Agelenidae</tp:taxon-name-part></tp:taxon-name>) from caves in southern China</article-title><source>Zookeys</source><day>6</day><month>7</month><year>2015</year><volume>2015</volume><issue>512</issue><fpage>1</fpage><lpage>18</lpage><pub-id pub-id-type="doi">10.3897/zookeys.512.9989</pub-id></mixed-citation></tp:treatment-meta><tp:nomenclature><tp:taxon-name>
                            <tp:taxon-name-part taxon-name-part-type="genus">Platocoelotes</tp:taxon-name-part>
                            <tp:taxon-name-part taxon-name-part-type="species">xianwuensis</tp:taxon-name-part>
                            <object-id xmlns:xlink="http://www.w3.org/1999/xlink" content-type="zoobank" xlink:type="simple">http://zoobank.org/BC80792A-D0A5-46A8-A86D-F58263B3315B</object-id>
                        </tp:taxon-name><tp:taxon-authority>Chen &amp; Li</tp:taxon-authority><tp:taxon-status xmlns:xlink="http://www.w3.org/1999/xlink" xlink:type="simple">sp. n.</tp:taxon-status><xref ref-type="fig" rid="F9">Figs 9</xref><xref ref-type="fig" rid="F10">, 10</xref><xref ref-type="fig" rid="F11">, 11</xref></tp:nomenclature><tp:treatment-sec sec-type="type material"><title>Type material.</title><p><bold>Holotype</bold> ♂: China: Hubei: Enshi Prefecture: Xuanen County: Zhushan Town, Park, Xiejiaba Village, Xianwu Cave, <named-content xmlns:xlink="http://www.w3.org/1999/xlink" content-type="dwc:verbatimCoordinates" xlink:type="simple">N29°57'06", E109°29'49"</named-content>, elevation 853 m., 14.XII.2014, Y.C. Li and Z.G. Chen. <bold>Paratypes</bold>: 16♀5♂, same data as holotype; 1♀, China: Hubei: Enshi Prefecture: Xuanen County: Zhushan Town, Park, Xiejiaba Village, Xianwu Cave, <named-content xmlns:xlink="http://www.w3.org/1999/xlink" content-type="dwc:verbatimCoordinates" xlink:type="simple">N29°57'06", E109°29'49"</named-content>, elevation 853 m., 18.I.2014, Y.C. Li and J.C. Liu.</p></tp:treatment-sec><tp:treatment-sec sec-type="Etymology"><title>Etymology.</title><p>The specific name refers to the type locality; adjective.</p></tp:treatment-sec><tp:treatment-sec sec-type="Diagnosis"><title>Diagnosis.</title><p>The male can be distinguished from all other <italic><tp:taxon-name><tp:taxon-name-part taxon-name-part-type="genus">Platocoelotes</tp:taxon-name-part></tp:taxon-name></italic> species, except <italic><tp:taxon-name><tp:taxon-name-part taxon-name-part-type="genus">Platocoelotes</tp:taxon-name-part> <tp:taxon-name-part taxon-name-part-type="species">icohamatoides</tp:taxon-name-part></tp:taxon-name></italic> Peng &amp; Wang, 1997, <italic><tp:taxon-name><tp:taxon-name-part taxon-name-part-type="genus">Platocoelotes</tp:taxon-name-part> <tp:taxon-name-part taxon-name-part-type="species">impletus</tp:taxon-name-part></tp:taxon-name></italic> Peng &amp; Wang, 1997, <italic><tp:taxon-name><tp:taxon-name-part taxon-name-part-type="genus">Platocoelotes</tp:taxon-name-part> <tp:taxon-name-part taxon-name-part-type="species">lichuanensis</tp:taxon-name-part></tp:taxon-name></italic> Chen &amp; Zhao, 1998 and <italic><tp:taxon-name><tp:taxon-name-part taxon-name-part-type="genus">Platocoelotes</tp:taxon-name-part> <tp:taxon-name-part taxon-name-part-type="species">kailiensis</tp:taxon-name-part></tp:taxon-name></italic> Wang, 2003, by the presence of a <!--PageBreak-->branch in the anterior conductor apophysis and can be distinguished from these four species by the long anterior conductor branch, with a wide base that is spiky distally, and the hyaline part in the middle of the anterior conductor apophysis (Fig. <xref ref-type="fig" rid="F9">9A–C</xref>). The female can be distinguished from all other <italic><tp:taxon-name><tp:taxon-name-part taxon-name-part-type="genus">Platocoelotes</tp:taxon-name-part></tp:taxon-name></italic> species, except <italic><tp:taxon-name><tp:taxon-name-part taxon-name-part-type="genus">Platocoelotes</tp:taxon-name-part> <tp:taxon-name-part taxon-name-part-type="species">impletus</tp:taxon-name-part></tp:taxon-name></italic> and <italic><tp:taxon-name><tp:taxon-name-part taxon-name-part-type="genus">Platocoelotes</tp:taxon-name-part> <tp:taxon-name-part taxon-name-part-type="species">icohamatoides</tp:taxon-name-part></tp:taxon-name></italic>, by the presence of a long, narrow epigynal septum and can be distinguished from <italic><tp:taxon-name><tp:taxon-name-part taxon-name-part-type="genus">Platocoelotes</tp:taxon-name-part> <tp:taxon-name-part taxon-name-part-type="species">impletus</tp:taxon-name-part></tp:taxon-name></italic> by the rectangular epigynal atrium, and the longer, thinner copulatory ducts (Fig. <xref ref-type="fig" rid="F10">10A–B</xref>; <xref ref-type="bibr" rid="B6">Wang 2003</xref>: fig. 75A–B). It can be distinguished from <italic><tp:taxon-name><tp:taxon-name-part taxon-name-part-type="genus">Platocoelotes</tp:taxon-name-part> <tp:taxon-name-part taxon-name-part-type="species">icohamatoides</tp:taxon-name-part></tp:taxon-name></italic> by having fewer loops in the copulatory ducts (with 2 loops) (Fig. <xref ref-type="fig" rid="F10">10B</xref>; <xref ref-type="bibr" rid="B6">Wang 2003</xref>: fig. 76B).</p><fig id="F9" position="float" orientation="portrait"><label>Figure 9.</label><caption><p><italic><tp:taxon-name><tp:taxon-name-part taxon-name-part-type="genus">Platocoelotes</tp:taxon-name-part> <tp:taxon-name-part taxon-name-part-type="species">xianwuensis</tp:taxon-name-part></tp:taxon-name></italic> sp. n., holotype male. <bold>A</bold> Left palp, prolateral view <bold>B</bold> Left palp, ventral view <bold>C</bold> Left palp, retrolateral view. ACA = anterior conductor apophysis; CDA = dorsal conductor apophysis; CF = cymbial furrow; LTA = dorso-retrolateral tibial apophysis; PA = patellar apophysis; PCA = posterior conductor apophysis; RTA = retrolateral tibial apophysis; VPA = ventral patellar apophysis. Scale bar: Equal for <bold>A, B, C</bold>.</p></caption><graphic xmlns:xlink="http://www.w3.org/1999/xlink" xlink:href="zookeys-512-001-g009.jpg" position="float" orientation="portrait" xlink:type="simple" id="oo_46598.jpg"/></fig><fig id="F10" position="float" orientation="portrait"><label>Figure 10.</label><caption><p><italic><tp:taxon-name><tp:taxon-name-part taxon-name-part-type="genus">Platocoelotes</tp:taxon-name-part> <tp:taxon-name-part taxon-name-part-type="species">xianwuensis</tp:taxon-name-part></tp:taxon-name></italic> sp. n., one paratype female. <bold>A</bold> Epigyne, ventral view <bold>B</bold> Vulva, dorsal view <bold>C</bold> Male habitus, dorsal view <bold>D</bold> Female habitus, dorsal view <bold>E</bold> Female habitus, ventral view. A = epigynal atrium; CD = copulatory duct; FD = fertilization duct; H = epigynal hood; S = spermatheca. Scale bars: Equal for <bold>C, D, E</bold>.</p></caption><graphic xmlns:xlink="http://www.w3.org/1999/xlink" xlink:href="zookeys-512-001-g010.jpg" position="float" orientation="portrait" xlink:type="simple" id="oo_46599.jpg"/></fig></tp:treatment-sec><tp:treatment-sec sec-type="Description"><title>Description.</title><p><bold>Male (holotype)</bold>: Total length 7.50. Carapace 4.10 long, 3.05 wide. Abdomen 3.40 long, 2.45 wide. Eye sizes and interdistances: AME 0.19, ALE 0.25, PME 0.19, PLE 0.20; AME-AME 0.05, AME-ALE 0.03, PME-PME 0.11, PME-PLE 0.14. Leg measurements: I: 19.41 (5.19, 6.47, 4.93, 2.82); II: 16.85 (4.68, 5.38, 4.29, 2.50); III: 15.31 (4.29, 4.48, 4.36, 2.18); IV: 20.44 (5.45, 6.15, 6.28, 2.56). <!--PageBreak--><!--PageBreak-->Chelicerae with three promarginal and two retromarginal teeth. Palp: patellar apophysis long; ventral patellar apophysis short, about 1/5 length of patellar apophysis, with pointed tip; RTA with pointed tip, extending beyond the tibia; LTA short, about 1/5 length of RTA; cymbial furrow long, about 1/2 length of cymbium; anterior conductor apophysis long, with middle part hyaline, with pointed tip; posterior conductor apophysis long, subequal to the length of cymbial furrow; dorsal conductor apophysis absent; embolus filiform, elongate (Fig. <xref ref-type="fig" rid="F9">9A–C</xref>).</p><p><bold>Female (one of paratypes)</bold>: Total length 7.80. Carapace 3.70 long, 2.25 wide. Abdomen 4.10 long, 2.45 wide. Eye sizes and interdistances: AME 0.15, ALE 0.20, PME 0.16, PLE 0.14; AME-AME 0.08, AME-ALE 0.03, PME-PME 0.09, PME-PLE 0.10. Leg measurements: I: 10.89 (3.14, 3.50, 2.60, 1.65); II: 9.75 (2.95, 3.25, 2.00, 1.55); III: 8.65 (2.50, 2.80, 2.25, 1.10); IV: 11.90 (3.25, 3.75, 3.15, 1.75). Epigyne: atrium medium size, occupying 1/4 of epigynal plate, anterior part of atrium oblong, posterior part longitudinally elongate, about 4/5 length of epigyne; epigynal hoods situated posteriorly, near the lateral atrial margin; spermathecae simple, located in posterior of epigyne; spermathecal head absent; copulatory ducts long, broad and looped (Fig. <xref ref-type="fig" rid="F10">10A–B</xref>).</p></tp:treatment-sec><tp:treatment-sec sec-type="Distribution"><title>Distribution.</title><p>Known only from the type locality (Fig. <xref ref-type="fig" rid="F11">11</xref>).</p><fig id="F11" position="float" orientation="portrait"><label>Figure 11.</label><caption><p>Localities of new <italic><tp:taxon-name><tp:taxon-name-part taxon-name-part-type="genus">Platocoelotes</tp:taxon-name-part></tp:taxon-name></italic> species from China. <bold>1</bold> <italic><tp:taxon-name><tp:taxon-name-part taxon-name-part-type="genus">Platocoelotes</tp:taxon-name-part> <tp:taxon-name-part taxon-name-part-type="species">luoi</tp:taxon-name-part></tp:taxon-name></italic> sp. n. <bold>2</bold> <italic><tp:taxon-name><tp:taxon-name-part taxon-name-part-type="genus">Platocoelotes</tp:taxon-name-part> <tp:taxon-name-part taxon-name-part-type="species">qinglinensis</tp:taxon-name-part></tp:taxon-name></italic> sp. n. <bold>3</bold> <italic><tp:taxon-name><tp:taxon-name-part taxon-name-part-type="genus">Platocoelotes</tp:taxon-name-part> <tp:taxon-name-part taxon-name-part-type="species">shuiensis</tp:taxon-name-part></tp:taxon-name></italic> sp. n. <bold>4</bold> <italic><tp:taxon-name><tp:taxon-name-part taxon-name-part-type="genus">Platocoelotes</tp:taxon-name-part> <tp:taxon-name-part taxon-name-part-type="species">tianyangensis</tp:taxon-name-part></tp:taxon-name></italic> sp. n. <bold>5</bold> <italic><tp:taxon-name><tp:taxon-name-part taxon-name-part-type="genus">Platocoelotes</tp:taxon-name-part> <tp:taxon-name-part taxon-name-part-type="species">xianwuensis</tp:taxon-name-part></tp:taxon-name></italic> sp. n.</p></caption><graphic xmlns:xlink="http://www.w3.org/1999/xlink" xlink:href="zookeys-512-001-g011.jpg" position="float" orientation="portrait" xlink:type="simple" id="oo_46600.jpg"/></fig><!--PageBreak--></tp:treatment-sec><ref-list><ref id="B6"><mixed-citation xmlns:xlink="http://www.w3.org/1999/xlink" xlink:type="simple"><person-group><name name-style="western"><surname>Wang</surname><given-names>XP</given-names></name></person-group> (<year>2003</year>) <article-title>Species revision of the coelotine spider genera <italic><tp:taxon-name><tp:taxon-name-part taxon-name-part-type="genus">Bifidocoelotes</tp:taxon-name-part></tp:taxon-name></italic>, <italic><tp:taxon-name><tp:taxon-name-part taxon-name-part-type="genus">Coronilla</tp:taxon-name-part></tp:taxon-name></italic>, <italic><tp:taxon-name><tp:taxon-name-part taxon-name-part-type="genus">Draconarius</tp:taxon-name-part></tp:taxon-name></italic>, <italic><tp:taxon-name><tp:taxon-name-part taxon-name-part-type="genus">Femoracoelotes</tp:taxon-name-part></tp:taxon-name></italic>, <italic><tp:taxon-name><tp:taxon-name-part taxon-name-part-type="genus">Leptocoelotes</tp:taxon-name-part></tp:taxon-name></italic>, <italic><tp:taxon-name><tp:taxon-name-part taxon-name-part-type="genus">Longicoelotes</tp:taxon-name-part></tp:taxon-name></italic>, <italic><tp:taxon-name><tp:taxon-name-part taxon-name-part-type="genus">Platocoelotes</tp:taxon-name-part></tp:taxon-name></italic>, <italic><tp:taxon-name><tp:taxon-name-part taxon-name-part-type="genus">Spiricoelotes</tp:taxon-name-part></tp:taxon-name></italic>, <italic><tp:taxon-name><tp:taxon-name-part taxon-name-part-type="genus">Tegecoelotes</tp:taxon-name-part></tp:taxon-name></italic>, and <italic><tp:taxon-name><tp:taxon-name-part taxon-name-part-type="genus">Tonsilla</tp:taxon-name-part></tp:taxon-name></italic> (<tp:taxon-name><tp:taxon-name-part taxon-name-part-type="order">Araneae</tp:taxon-name-part></tp:taxon-name>: <tp:taxon-name><tp:taxon-name-part taxon-name-part-type="family">Amaurobiidae</tp:taxon-name-part></tp:taxon-name>).</article-title> <source>Proceedings of the California Academy of Sciences</source> <volume>54</volume>: <fpage>499</fpage>–<lpage>662</lpage>. </mixed-citation></ref></ref-list></tp:taxon-treatment>
